# Supplementary material for: The evolutionary dynamics of biological invasions: A multi‐approach perspective
Source: Evol Appl. 2021 Mar 30;14(6):1463–84. doi: 10.1111/eva.13215 (PMC8210789; doi:10.1111/eva.13215)
Supplement: Supplementary file 2 — Table S1 [file EVA-14-1463-s001.xlsx]

## Sheet: Reviews invasion genetics
Supplementary Table 1 List of reviews published in the last 20 years on population processes in biological invasions and methods/frameworks for studying their evolutionary outcomes. We excluded reviews that only focused on one biogeographical area for a limited number of taxa. Focus: Processes include syntheses of empirical/theoretical research; fundamentals include population biology, generaliti…
Date	Authors	Journal	Issue	Title	Focus
2000	Ellstrand, N. C., & Schierenbeck, K. A.	Proceedings of the National Academy of Sciences	97 (13), 7043-7050	Hybridization as a stimulus for the evolution of invasiveness in plants?	Processes
2000	Sax, D. F., & Brown, J. H.	Global Ecology and Biogeography	9 (5), 363-371	The paradox of invasion	Processes
2000	Ellstrand, N.	Proceedings of the National Academy of Sciences	97(13), 7043-7050.	Hybridization as a stimulus for the evolution of invasiveness in plants	Processes
2001	Sakai, A. K., Allendorf, F. W., Holt, J. S., Lodge, D. M., Molofsky, J., With, K. A., ... & McCauley, D. E.	The Annual Review of Ecology, Evolution, and Systematics	32 (1), 305-332	The population biology of invasive species	Fundamentals; Processes
2001	Kolar, C. S., & Lodge, D. M.	Trends in Ecology and Evolution	16 (9), 199-204	Progress in invasion biology: predicting invaders	Processes
2002	Lee, C. E.	Trends in Ecology and Evolution	17 (14), 386-391	Evolutionary genetics of invasive species	Processes
2003	Allendorf, F. W., & Lundquist, L. L.	Conservation Biology	17 (1), 24-30	Introduction: population biology, evolution, and control of invasive species	Fundamentals; Processes
2004	Petit, R. J., Bialozyt, R., Garnier-Géré, P., & Hampe, A.	Forest Ecology and Management	197 (3), 117-137	Ecology and genetics of tree invasions: from recent introductions to Quaternary migrations	Fundamentals; Processes
2005	Taylor, C. M., & Hastings, A.	Ecology Letters	8 (14), 895-908	Allee effects in biological invasions	Fundamentals
2005	Bossdorf, O., Auge, H., Lafuma, L., Rogers, W. E., Siemann, E., & Prati, D.	Oecologia	144 (1), 1-11	Phenotypic and genetic differentiation between native and introduced plant populations	Processes
2005	Pysek, P., & Hulme, P. E.	Ecoscience	12 (8), 302-315	Spatio-temporal dynamics of plant invasions: Linking pattern to process	Methods/Frameworks
2005	Hastings, A., Cuddington, K., Davies, K. F., Dugaw, C. J., Elmendorf, S., Freestone, A., ... & Melbourne, B. A.	Ecology Letters	8 (2), 91-101	The spatial spread of invasions: new developments in theory and evidence	Processes; Methods/Frameworks
2005	Lockwood, J. L., Cassey, P., & Blackburn, T.	Trends in Ecology and Evolution	20 (5), 223-228	The role of propagule pressure in explaining species invasions	Processes
2006	Colautti, R. I., Grigorovich, I. A., & MacIsaac, H. J.	Biological Invasions	8 (5), 1023-1037	Propagule pressure: a null model for biological invasions	Processes
2006	Perez, J. E., Nirchio, M., Alfonsi, C., & Munoz, C.	Biological Invasions	8 (5), 1115-1121	The biology of invasions: the genetic adaptation paradox	Processes
2006	Facon, B., Genton, B. J., Shykoff, J., Jarne, P., Estoup, A., & David, P.	Trends in Ecology and Evolution	21 (3), 130-135	A general eco-evolutionary framework for understanding bioinvasions	Methods/Frameworks
2007	Sax, D. F., Stachowicz, J. J., Brown, J. H., Bruno, J. F., Dawson, M. N., Gaines, S. D., ... & O’Connor, M. I.	Trends in Ecology and Evolution	22 (15), 465-471	Ecological and evolutionary insights from species invasions	Processes
2007	Roman, J., & Darling, J. A.	Trends in Ecology and Evolution	22 (15), 454-464	Paradox lost: genetic diversity and the success of aquatic invasions	Fundamentals; Processes
2007	Theoharides, K. A., & Dukes, J. S.	New Phytologist	176 (2), 256-273	Plant invasion across space and time: factors affecting nonindigenous species success during four stages of invasion	Fundamentals; Methods/Frameworks
2008	Barrett, S. C., Colautti, R. I., & Eckert, C. G.	Molecular Ecology	17 (1), 373-383	Plant reproductive systems and evolution during biological invasion	Processes
2008	Hayes, K. R., & Barry, S. C.	Biological Invasions	10 (9) 483-506	Are there any consistent predictors of invasion success?	Processes
2008	Liebhold, A. M., & Tobin, P. C.	Annual Review of Entomology	53 (1) 387-408	Population ecology of insect invasions and their management	Fundamentals
2008	Dlugosch, K. M., & Parker, I. M.	Molecular Ecology	17 (1), 431-449	Founding events in species invasions: genetic variation, adaptive evolution, and the role of multiple introductions	Processes; Methods/Frameworks
2008	Ward, S. M., Gaskin, J. F., & Wilson, L. M.	Invasive Plant Science and Management	1 (1), 98-109	Ecological genetics of plant invasion: what do we know?	Processes
2008	Prentis, P. J., Wilson, J. R., Dormontt, E. E., Richardson, D. M., & Lowe, A. J.	Trends in Plant Science	13 (6), 288-294	Adaptive evolution in invasive species	Fundamentals; Processes
2008	Keller, S. R., & Taylor, D. R.	Ecology Letters	11 (8), 852-866	History, chance and adaptation during biological invasion: separating stochastic phenotypic evolution from response to selection	Processes; Methods/Frameworks
2008	Hufbauer, R. A., & Torchin, M. E.	Biological Invasions, W. Nentwig (Ed.), Springer, Berlin, Heidelberg	pp. 79-96	Integrating ecological and evolutionary theory of biological invasions	Processes; Methods/Frameworks
2008	Largiadèr, C.R.	Biological Invasions, W. Nentwig (Ed.), Springer, Berlin, Heidelberg	pp. 275-292	Hybridization and introgression between native and alien species	Processes
2009	Wilson, J. R., Dormontt, E. E., Prentis, P. J., Lowe, A. J., & Richardson, D. M.	Trends in Ecology and Evolution	24 (3), 136-144	Something in the way you move: dispersal pathways affect invasion success	Processes
2009	Schierenbeck, K. A., & Ellstrand, N. C.	Biological Invasions	11 (5), 1093	Hybridization and the evolution of invasiveness in plants and other organisms	Processes
2009	Simberloff, D.	Annual Review of Ecology, Evolution, and Systematics	40, 81-102	The Role of Propagule Pressure in Biological Invasions	Processes
2009	Excoffier, L., Foll, M., & Petit, R. J.	Annual Review of Ecology, Evolution, and Systematics	40, 481-501	Genetic Consequences of Range Expansions	Fundamentals; Processes
2009	Davis, M. A.	Oxford University Press	pp. 13-86	Invasion biology	Fundamentals; Processes
2010	Estoup, A., & Guillemaud, T.	Molecular Ecology	19 (19), 4113-4130	Reconstructing routes of invasion using genetic data: why, how and so what?	Methods/Frameworks
2010	Geller, J. B., Darling, J. A., & Carlton, J. T.	Annual Review of Marine Science	2, 367-393	Genetic perspectives on marine biological invasions	Processes; Methods/Frameworks
2010	Van Kleunen, M., Weber, E., & Fischer, M.	Ecology Letters	13 (2), 235-245	A meta‐analysis of trait differences between invasive and non‐invasive plant species	Processes
2010	Van Kleunen, M., Dawson, W., Schlaepfer, D., Jeschke, J. M., & Fischer, M.	Ecology Letters	13 (8), 947-958	A conceptual framework of comparative approaches for assessing determinants of invasiveness	Methods/Frameworks
2011	Westley, P. A.	American Naturalist	177 (4), 496-509	What Invasive Species Reveal about the Rate and Form of Contemporary Phenotypic Change in Nature	Processes
2011	Dormontt, E. E., Lowe, A. J., & Prentis, P. J.	Fifty Years of Invasion Ecology, M. Richardson (Ed.), Blackwell	pp. 175-194	Is rapid adaptive evolution important in successful invasions	Processes; Methods/Frameworks
2011	Verhoeven, K. J., Macel, M., Wolfe, L. M., & Biere, A.	Proceedings of the Royal Society B: Biological Sciences	278 (1702), 2-8	Population admixture, biological invasions and the balance between local adaptation and inbreeding depression	Processes
2011	Handley, L. J. L., Estoup, A., Evans, D. M., Thomas, C. E., Lombaert, E., Facon, B., ... & Roy, H. E.	BioControl	56 (4), 409-428	Ecological genetics of invasive alien species	Methods/Frameworks
2011	Gurevitch, J., Fox, G. A., Wardle, G. M., & Taub, D.	Ecology Letters	14 (4), 407-418	Emergent insights from the synthesis of conceptual frameworks for biological invasions	Methods/Frameworks
2011	Hui, C., Krug, R. M., & Richardson, D. M.	Fifty Years of Invasion Ecology, M. Richardson (Ed.), Blackwell	pp. 329-343	Modelling spread in invasion ecology: a synthesis	Methods/Frameworks
2011	Guillemaud, T., Ciosi, M., Lombaert, E., & Estoup, A.	Comptes Rendus Biologies	334 (3), 237-246	Biological invasions in agricultural settings: Insights from evolutionary biology and population genetics	Methods/Frameworks
2011	Anderson, J. T., Willis, J. H., & Mitchell-Olds, T.	Trends in Genetics	27 (7), 258-266	Evolutionary genetics of plant adaptation	Processes
2012	Richardson, D. M., & Pyšek, P.	New Phytologist	196 (2), 383-396	Naturalization of introduced plants: ecological drivers of biogeographical patterns.	Fundamentals; Processes
2012	Fitzpatrick, B. M., Fordyce, J. A., Niemiller, M. L., & Reynolds, R. G.	Biological Invasions	14 (2), 245-253	What can DNA tell us about biological invasions?	Methods/Frameworks
2013	Kirk, H., Dorn, S., & Mazzi, D.	Evolutionary Applications	6 (5), 842-856	Molecular genetics and genomics generate new insights into invertebrate pest invasions	Methods/Frameworks
2013	Lowry, E., Rollinson, E. J., Laybourn, A. J., Scott, T. E., Aiello‐Lammens, M. E., Gray, S. M., ... & Gurevitch, J.	Ecology and Evolution	3 (1), 182-196	Biological invasions: a field synopsis, systematic review, and database of the literature	Processes
2013	Kueffer, C., Pyšek, P., & Richardson, D. M.	New Phytologist	200 (3), 615-633	Integrative invasion science: model systems, multi‐site studies, focused meta‐analysis and invasion syndromes.	Methods/Frameworks
2014	Rius, M., & Darling, J. A.	Trends in Ecology and Evolution	29 (4), 233-242	How important is intraspecific genetic admixture to the success of colonising populations?	Processes; Methods/Frameworks
2014	Forsman, A.	Proceedings of the National Academy of Sciences	111 (1), 302-307	Effects of genotypic and phenotypic variation on establishment are important for conservation, invasion, and infection biology	Processes
2015	Bock, D. G., Caseys, C., Cousens, R. D., Hahn, M. A., Heredia, S. M., Hübner, S., ... & Rieseberg, L. H.	Molecular Ecology	4 (9), 2277-2297	What we still don't know about invasion genetics	Fundamentals; Processes
2015	Rius, M., Turon, X., Bernardi, G., Volckaert, F. A., & Viard, F.	Biological Invasions	17 (3), 869-885	Marine invasion genetics: from spatio-temporal patterns to evolutionary outcomes	Processes
2015	Dlugosch, K. M., Anderson, S. R., Braasch, J., Cang, F. A., & Gillette, H. D.	Molecular Ecology	24 (9), 2095-2111	The devil is in the details: genetic variation in introduced populations and its contributions to invasion	Fundamentals; Methods/Frameworks
2015	Blackburn, T. M., Lockwood, J. L., & Cassey, P.	Molecular Ecology	24 (9), 1942-1953	The influence of numbers on invasion success	Processes
2015	Cristecu, M. E.	Molecular Ecology	24 (9), 2212-2225	Genetic reconstructions of invasion history	Methods/Frameworks
2015	Lande, R.	Molecular Ecology	24 (9), 2038-2045	Evolution of phenotypic plasticity in colonizing species	Processes
2015	Stapley, J., Santure, A. W., & Dennis, S. R.	Molecular Ecology	24 (9), 2241-2252	Transposable elements as agents of rapid adaptation may explain the genetic paradox of invasive species	Fundamentals; Methods/Frameworks
2015	Colautti, R. I., & Lau, J. A.	Molecular Ecology	24 (9), 1999-2017	Contemporary evolution during invasion: evidence for differentiation, natural selection, and local adaptation	Processes; Methods/Frameworks
2015	Suda, J., Meyerson, L. A., Leitch, I. J., & Pyšek, P.	New Phytologist	205 (3), 994-1007	The hidden side of plant invasions: the role of genome size	Fundamentals; Processes
2015	Lau, J. A., & Terhorst, C. P.	Molecular Ecology	24 (9), 1987-1998	Causes and consequences of failed adaptation to biological invasions: the role of ecological constraints	Processes
2015	Vard, F., & Comtet, T.	Biological Invasions in Changing Ecosystems, Canning-Clode J. (Ed.), Sciendo Migraiton	pp. 411-435	Applications of DNA-based methods for the study of biological invasions	Methods/Frameworks
2015	Blows, M. W., & McGuigan, K.	Molecular Ecology	24 (9), 2056-2072	The distribution of genetic variance across phenotypic space and the response to selection	Methods/Frameworks
2016	Estoup, A., Ravigné, V., Hufbauer, R., Vitalis, R., Gautier, M., & Facon, B.	Annual Review of Ecology, Evolution, and Systematics	47, 51-72	Is there a genetic paradox of biological invasion?	Fundamentals; Methods/Frameworks
2016	Viard, F., David, P., & Darling, J. A.	Current Zoology	62 (6), 629-642	Marine invasions enter the genomic era: three lessons from the past, and the way forward	Processes; Methods/Frameworks
2016	Garnas, J. R., Auger-Rozenberg, M. A., Roques, A., Bertelsmeier, C., Wingfield, M. J., Saccaggi, D. L., ... & Slippers, B.	Biological Invasions	18 (4), 935-952	Complex patterns of global spread in invasive insects	Processes
2016	Mesgaran, M.B., Lewis, M.A., Ades, P.K., Donohue, K., Ohadi, S., Li, C., & Cousens, R.D.	Proceedings of the National Academy of Sciences	113(36), 10210-10214.	Hybridization can facilitate species invasions, even without enhancing local adaptation	Processes
2017	Schrieber, K., & Lachmuth, S.	Biological Reviews	92 (2), 939-952	The genetic paradox of invasions revisited: the potential role of inbreeding× environment interactions in invasion success	Processes; Methods/Frameworks
2017	Zenni, R. D., Dickie, I. A., Wingfield, M. J., Hirsch, H., Crous, C. J., Meyerson, L. A., ... & Erfmeier, A.	AoB Plants	9 (1), plw085	Evolutionary dynamics of tree invasions: complementing the unified framework for biological invasions	Fundamentals; Processes
2017	Chan, F. T., & Briski, E.	Marine Biology	164 (6), 121	An overview of recent research in marine biological invasions	Processes
2018	Hawes, N. A., Fidler, A. E., Tremblay, L. A., Pochon, X., Dunphy, B. J., & Smith, K. F.	Biological Invasions	20 (9), 2285-2300	Understanding the role of DNA methylation in successful biological invasions: a review	Processes
2018	Bertelsmeier, C., & Keller, L.	Trends in Ecology and Evolution	33 (7), 527-534	Bridgehead effects and role of adaptive evolution in invasive populations	Processes; Methods/Frameworks
2018	Renault, D., Laparie, M., McCauley, S. J., & Bonte, D.	Annual Review of Entomology	63, 345-368	Environmental adaptations, ecological filtering, and dispersal central to insect invasions	Fundamentals; Processes
2018	van Kleunen, M., Bossdorf, O., & Dawson, W.	Annual Review of Ecology, Evolution, and Systematics	49, 25-47	The ecology and evolution of alien plants	Processes; Methods/Frameworks
2018	Jeschke, J. M., & Heger, T. (Eds.).	CABI		Invasion Biology: Hypotheses and Evidences	Processes
2019	Banerjee, A. K., Guo, W., & Huang, Y.	NeoBiota	49, 77	Genetic and epigenetic regulation of phenotypic variation in invasive plants–linking research trends towards a unified framework	Processes; Methods/Frameworks
2019	McCartney, M. A., Mallez, S., & Gohl, D. M.	Conservation Biology	20, 1201–1222	Genome projects in invasion biology	Processes; Methods/Frameworks
2020	Reed, E. M. X., Serr, M. E., Maurer, A. S., & Reiskind, M. B.	Oecologia	192, 615–628	Gridlock and beltways: the genetic context of urban invasions	Processes; Methods/Frameworks
2020	Marin, P., Genitoni, J., Barloy, D., Maury, S., Gibert, P., Ghalambor, C. K., & Vieira, C.	Functional Ecology	34 (2), 385-400	Biological invasion: The influence of the hidden side of the (epi) genome	Fundamentals; Processes
2020	Krueger‐Hadfield, S. A.	Evolutionary Applications	13 (3), 486-499	What's ploidy got to do with it? Understanding the evolutionary ecology of macroalgal invasions necessitates incorporating life cycle complexity	Processes; Methods/Frameworks
2020	Viard, F., Riginos, C., & Bierne, N.	Philosophical Transactions of the Royal Society B	375(1806), 20190547	Anthropogenic hybridization at sea: three evolutionary questions relevant to invasive species management	Processes
2021	Fournier, D., & Aron, S.	Current Opinion in Insect Science	46, 1-9	Hybridization and invasiveness in social insects - The good, the bad and the hybrid	Processes
